# Supplementary material for: RBI: a novel algorithm for regulatory-metabolic network model in designing the optimal mutant strain
Source: PeerJ Comput Sci. 2025 May 27;11:e2880. doi: 10.7717/peerj-cs.2880 (PMC12199197; doi:10.7717/peerj-cs.2880)
Supplement: Supplemental Information 19 — This algorithm integrates the gene regulatory networks (GRNs) and metabolic networks to design the optimal mutant strains by utilizing the COnstraint-Based Reconstruction and Analysis (COBRA) toolbox to predict the production rate of the desired metabolites. The optimization solver is instead done by tools such as the free software ’glpk’ or commercial tools ’gurobi’ and ’cplex’, which are all made available as a common programmer interface via the optlang package. Open the file ’Main_RBI_Algorithm.m’ and run this code to simulate the RBI algorithm in the dataset used. [file peerj-cs-11-2880-s019.zip › 2_functions_for_the_reliability_value_of_the_metabolic_genes/operatorAll.m]

function [regulatory] = operatorAll(regulatory)
array_rules = regulatory.number_infix;
[Nrow,Ncoloumn] = size(array_rules);
globalOperator = zeros(Nrow,Ncoloumn);
for i = 1:Nrow
    expression = array_rules(i,:);
    operator1 = 0;                          %operator NOT = -5
    operator2 = 0;                          %operator AND = -4
    operator3 = 0;                          %operator OR = -3
    index = 1;                              %posisi expression
    control = 0;                            %penanda '(' and ')'
    partisi = [];
    while index > 0
        %kontrol tanda kurung
        if abs(expression(index)) == 1000000
            control = control + expression(index);
            index  = index + 1;
            continue
        end

        %Operator for 'OR'
        if operator3 > 0
            if control == 0
                if (expression(index) > 0) && (expression(index) < 1000)
                    partisi = [partisi expression(index) -3];
                    operator3 = operator3 - 1;
                    index = index + 1;
                    continue
                elseif (expression(index) < 0) && (expression(index) > -1000)
                    index = index + 1;
                    continue
                else
                    partisi = [partisi -3];
                end
                operator3 = operator3 - 1;
            end
        end

        %operator
        if expression(index) == -5              % NOT
            operator1 = operator1 + 1;
            index = index+1;
            continue
        elseif expression(index) == -4          % AND
            operator2 = operator2 + 1;
            index = index+1;
            continue
        elseif expression(index) == -3          % OR
            operator3 = operator3 + 1;
            index = index+1;
            continue
        elseif expression(index) == -6          % ON
            index = index+1;
            continue
        elseif expression(index) == -7          % NA
            index = index+1;
            continue
        end

        %untuk gene
        if expression(index) > 0
            if (operator1 == 0) && (operator2 == 0)
                partisi = [partisi expression(index)];
            end
            if operator1 > 0
                partisi = [partisi expression(index) -5];
                operator1 = operator1 - 1;
                if operator2 > 0
                    partisi = [partisi -4];
                    operator2 = operator2 - 1;
                    index = index + 1;
                    continue
                end
            end
            if operator2 > 0
                partisi = [partisi expression(index) -4];
                operator2 = operator2 - 1;
            end
            index = index + 1;
        end

        %stopping while
        if expression(index) == 0
            index = 0;
        end
    end
    globalOperator(i,1:length(partisi)) = partisi;
end
regulatory.globalOperator = globalOperator;
