# Supplementary material for: RBI: a novel algorithm for regulatory-metabolic network model in designing the optimal mutant strain
Source: PeerJ Comput Sci. 2025 May 27;11:e2880. doi: 10.7717/peerj-cs.2880 (PMC12199197; doi:10.7717/peerj-cs.2880)
Supplement: Supplemental Information 19 — This algorithm integrates the gene regulatory networks (GRNs) and metabolic networks to design the optimal mutant strains by utilizing the COnstraint-Based Reconstruction and Analysis (COBRA) toolbox to predict the production rate of the desired metabolites. The optimization solver is instead done by tools such as the free software ’glpk’ or commercial tools ’gurobi’ and ’cplex’, which are all made available as a common programmer interface via the optlang package. Open the file ’Main_RBI_Algorithm.m’ and run this code to simulate the RBI algorithm in the dataset used. [file peerj-cs-11-2880-s019.zip › 2_functions_for_the_reliability_value_of_the_metabolic_genes/pValueTFs.m]

%For computing the reliability value of TFs based on the type of RBI algorithm
function [GRNs] = pValueTFs(GRNs,GED,algorithm,parameterRBI)
switch algorithm
    case 1
        GRNs.pValueTFs = ones(length(GRNs.TFsID),1).*0.5;
    case 2
        dataExpression = GED;
        data = dataExpression.gene_expression_data;
        data = knnimpute(data);
        data = quantilenorm(data);
        thresholdValue = quantile(data(:),parameterRBI(1));
        if thresholdValue < 0
            data(data >= thresholdValue) = 1;
            data(data < thresholdValue) = 0;
        else
            data(data < thresholdValue) = 0;
            data(data >= thresholdValue) = 1;
        end
        for i = 1:length(GRNs.TFsID)
            if ~isempty(find(strcmpi(GED.idGenes,GRNs.TFsID(i))))
                x = data(find(strcmpi(GED.idGenes,GRNs.TFsID(i))),:);
                GRNs.pValueTFs(i) = sum(x)/length(x);
            else
                GRNs.pValueTFs(i) = 0.5;
            end
        end
        GRNs.pValueTFs = transpose(GRNs.pValueTFs);
    case 3
        dataExpression = GED;
        data = dataExpression.gene_expression_data;
        data = knnimpute(data);
        data = quantilenorm(data);
        thresholdValue = quantile(data(:),parameterRBI(1));
        if thresholdValue < 0
            data(data>=thresholdValue) = 1;
            data(data < thresholdValue) = 0;
        else
            data(data < thresholdValue) = 0;
            data(data>=thresholdValue) = 1;
        end
        for i = 1:length(GRNs.TFsID)
            if ~isempty(find(strcmpi(GED.idGenes,GRNs.TFsID(i))))
                x = data(find(strcmpi(GED.idGenes,GRNs.TFsID(i))),:);
                GRNs.pValueTFs(i) = (0.5 + sum(x)/length(x))/2;
            else
                GRNs.pValueTFs(i) = 0.5;
            end
        end
        GRNs.pValueTFs = transpose(GRNs.pValueTFs);
end
end
