# Supplementary material for: RBI: a novel algorithm for regulatory-metabolic network model in designing the optimal mutant strain
Source: PeerJ Comput Sci. 2025 May 27;11:e2880. doi: 10.7717/peerj-cs.2880 (PMC12199197; doi:10.7717/peerj-cs.2880)
Supplement: Supplemental Information 19 — This algorithm integrates the gene regulatory networks (GRNs) and metabolic networks to design the optimal mutant strains by utilizing the COnstraint-Based Reconstruction and Analysis (COBRA) toolbox to predict the production rate of the desired metabolites. The optimization solver is instead done by tools such as the free software ’glpk’ or commercial tools ’gurobi’ and ’cplex’, which are all made available as a common programmer interface via the optlang package. Open the file ’Main_RBI_Algorithm.m’ and run this code to simulate the RBI algorithm in the dataset used. [file peerj-cs-11-2880-s019.zip › 2_functions_for_the_reliability_value_of_the_metabolic_genes/ReduceGED.m]

function [geneExpressionData,NameGene] = ReduceGED(regulatory,geneExpressionData)

%%%%%%%%%%%%%%%%%%%%%%%%%%%%%%%%%%%%%%%%%%%%%%%%%%%%%%%%%%%%%%%%%%%%%%%%%%%%%%%%%%%%%%%%%%%%%%%%%%%%%%%%%%%%%%%%%%%%%%%%%%%%%%%%%%%
% This function is used to conduct reduce the size of the gene expression data based on the list of TFs and the gene regulated obtained in regulatory
% INPUTS
% regulatory            : The gene regulatory networks contain the reliability value of the metabolic gene
% geneExpressionData    : The gene expression data

% OUTPUT
% NameGene              : List of names of all genes involved in both GRNs and GPRs
% geneExpressionData    : The gene expression data of all genes listing in NameGene
%%%%%%%%%%%%%%%%%%%%%%%%%%%%%%%%%%%%%%%%%%%%%%%%%%%%%%%%%%%%%%%%%%%%%%%%%%%%%%%%%%%%%%%%%%%%%%%%%%%%%%%%%%%%%%%%%%%%%%%%%%%%%%%%%%%

position = [];
NameGene.nameGenes = geneExpressionData.nameGenes;
NameGene.idGenes = geneExpressionData.idGenes;
for i = 1:length(regulatory.gene_regulated)
   if ~isempty(find(strcmpi(geneExpressionData.idGenes,regulatory.gene_regulated(i))))
       position = [position;find(strcmpi(geneExpressionData.idGenes,regulatory.gene_regulated(i)))];
   end
end
for i = 1:length(regulatory.TFsID)
    if ~isnan(regulatory.TFsAvailable(i))
        if ~isempty(find(strcmpi(geneExpressionData.idGenes,regulatory.TFsID(i))))
            position = [position;find(strcmpi(geneExpressionData.idGenes,regulatory.TFsID(i)))];
        end
    end
end
geneExpressionData.gene_expression_data = geneExpressionData.gene_expression_data(position,:);
geneExpressionData.idGenes = geneExpressionData.idGenes(position,:);
geneExpressionData.nameGenes = geneExpressionData.nameGenes(position,:);
