# Supplementary material for: RBI: a novel algorithm for regulatory-metabolic network model in designing the optimal mutant strain
Source: PeerJ Comput Sci. 2025 May 27;11:e2880. doi: 10.7717/peerj-cs.2880 (PMC12199197; doi:10.7717/peerj-cs.2880)
Supplement: Supplemental Information 19 — This algorithm integrates the gene regulatory networks (GRNs) and metabolic networks to design the optimal mutant strains by utilizing the COnstraint-Based Reconstruction and Analysis (COBRA) toolbox to predict the production rate of the desired metabolites. The optimization solver is instead done by tools such as the free software ’glpk’ or commercial tools ’gurobi’ and ’cplex’, which are all made available as a common programmer interface via the optlang package. Open the file ’Main_RBI_Algorithm.m’ and run this code to simulate the RBI algorithm in the dataset used. [file peerj-cs-11-2880-s019.zip › 2_functions_for_the_reliability_value_of_the_metabolic_genes/ReliabilityGRNs.m]

function [regulatory]=ReliabilityGRNs(regulatory,model,geneExpressionData,algorithm,parameterRBI)

%%%%%%%%%%%%%%%%%%%%%%%%%%%%%%%%%%%%%%%%%%%%%%%%%%%%%%%%%%%%%%%%%%%%%%%%%%%%%%%%%%%%%%%%%%%%%%%%%%%%%%%%%%%%%%%%%%%%%%%%%%%%%%%%%%%
% This function is used to obtain the reliability value of the metabolic genes
% INPUTS
% model                 : The metabolic model obtained and has been presented in matlab file format in the dataset folder
% regulatory            : The gene regulatory networks
% geneExpressionData    : The gene expression data

% OUTPUT
% regulatory            : The gene regulatory networks contain the reliability value of the metabolic gene
%%%%%%%%%%%%%%%%%%%%%%%%%%%%%%%%%%%%%%%%%%%%%%%%%%%%%%%%%%%%%%%%%%%%%%%%%%%%%%%%%%%%%%%%%%%%%%%%%%%%%%%%%%%%%%%%%%%%%%%%%%%%%%%%%%%

addpath(genpath('2_ReliabilityOfTheRegulatedGene'))

% Identifying target genes in GRNs that are contained in GPR rules or that regulate flux reactions in GSMMs
regulatory = Reduce_GRNs(regulatory,model,geneExpressionData);

% Obtaining a list of TFs or regulatory genes from boolean rules in the non-inference GRNs.
regulatory = getTFs(regulatory,geneExpressionData);

% Convert the boolean expressions in the non-inference GRNs from string to array format.
regulatory = string_to_array(regulatory);

% Arranging the arrangement of arrays obtained from Boolean rules to be utilized in calculating the reliability value based on the reliability theory.
regulatory = operatorAll(regulatory);

% Determining the initial value of TFs
[regulatory] = pValueTFs(regulatory,geneExpressionData,algorithm,parameterRBI);

% Calculation of the reliability value of the target gene or metabolic gene regulated by the regulatory gene (TFs)
regulatory = rValue(regulatory);
