# Supplementary material for: RBI: a novel algorithm for regulatory-metabolic network model in designing the optimal mutant strain
Source: PeerJ Comput Sci. 2025 May 27;11:e2880. doi: 10.7717/peerj-cs.2880 (PMC12199197; doi:10.7717/peerj-cs.2880)
Supplement: Supplemental Information 19 — This algorithm integrates the gene regulatory networks (GRNs) and metabolic networks to design the optimal mutant strains by utilizing the COnstraint-Based Reconstruction and Analysis (COBRA) toolbox to predict the production rate of the desired metabolites. The optimization solver is instead done by tools such as the free software ’glpk’ or commercial tools ’gurobi’ and ’cplex’, which are all made available as a common programmer interface via the optlang package. Open the file ’Main_RBI_Algorithm.m’ and run this code to simulate the RBI algorithm in the dataset used. [file peerj-cs-11-2880-s019.zip › 3_functions_for_the_reliability_value_of_the_metabolic_reactions/ReliabilityMetabolicReaction.m]

function GPR = ReliabilityMetabolicReaction(model,regulatory,NameGene)

%%%%%%%%%%%%%%%%%%%%%%%%%%%%%%%%%%%%%%%%%%%%%%%%%%%%%%%%%%%%%%%%%%%%%%%%%%%%%%%%%%%%%%%%%%%%%%%%%%%%%%%%%%%%%%%%%%%%%%%%%%%%%%%%%%%
% This function is used to obtain the reliability value of the metabolic genes
% INPUTS
% model          : The metabolic model obtained and has been presented in matlab file format in the dataset folder
% regulatory     : The gene regulatory networks contain the reliability value of the metabolic gene
% NameGene       : List of names of all genes involved in both GRNs and GPRs

% OUTPUT
% GPR            : Struct yang memuat the reliability value of the reaction fluxes
%%%%%%%%%%%%%%%%%%%%%%%%%%%%%%%%%%%%%%%%%%%%%%%%%%%%%%%%%%%%%%%%%%%%%%%%%%%%%%%%%%%%%%%%%%%%%%%%%%%%%%%%%%%%%%%%%%%%%%%%%%%%%%%%%%%

%Determining the initial p_value of the metabolic gene. 
% If the metabolic gene is regulated by TFs, the initial p_value is obtained from the reliability value of its gene that has been calculated previously. 
% Otherwise, its p_value is equal to 1.

addpath(genpath('3_ReliabilityOfTheMetabolicReaction'))
GPR = pValueGene(model);
for i = 1:length(regulatory.gene_regulated)
    if ~isempty(find(strcmpi(GPR.ModelGenes,regulatory.gene_regulated(i))))
        positionPValueGene = find(strcmpi(GPR.ModelGenes,regulatory.gene_regulated(i)));
        GPR.pValueGene(positionPValueGene) = regulatory.rValue(i);
    end
end

% Obtaining the fit of metabolic genes between GPRs and GSMMs
GPR = corrGR(GPR);

% Convert the boolean expressions in GPR rules from string to array format.
GPR = GPR_string_to_array(GPR);

% Arranging the arrangement of arrays obtained from Boolean rules to be utilized in calculating the reliability value based on the reliability theory.
GPR = operatorAllGPR(GPR);

% Calculation of the reliability value of the metabolic reactions
GPR = rValue_MR(model,GPR);

% Getting the name of the gene that regulates the metabolic reaction.
GPR.NameGene = [];
for i = 1:length(GPR.ModelGenes)
    if ~isempty(find(strcmpi(NameGene.idGenes,GPR.ModelGenes(i))))
        positionInNameGene = find(strcmpi(NameGene.idGenes,GPR.ModelGenes(i)));
        GPR.NameGene = [GPR.NameGene;NameGene.nameGenes(positionInNameGene)];
    else
        GPR.NameGene = [GPR.NameGene;GPR.ModelGenes(i)];
    end
end
