# Supplementary material for: RBI: a novel algorithm for regulatory-metabolic network model in designing the optimal mutant strain
Source: PeerJ Comput Sci. 2025 May 27;11:e2880. doi: 10.7717/peerj-cs.2880 (PMC12199197; doi:10.7717/peerj-cs.2880)
Supplement: Supplemental Information 19 — This algorithm integrates the gene regulatory networks (GRNs) and metabolic networks to design the optimal mutant strains by utilizing the COnstraint-Based Reconstruction and Analysis (COBRA) toolbox to predict the production rate of the desired metabolites. The optimization solver is instead done by tools such as the free software ’glpk’ or commercial tools ’gurobi’ and ’cplex’, which are all made available as a common programmer interface via the optlang package. Open the file ’Main_RBI_Algorithm.m’ and run this code to simulate the RBI algorithm in the dataset used. [file peerj-cs-11-2880-s019.zip › 4_The_reference_of_the_metabolic_reactions_based_on_FVA/referenceBounds.m]

function [lbFVA,ubFVA] = referenceBounds(GSMMs)

%%%%%%%%%%%%%%%%%%%%%%%%%%%%%%%%%%%%%%%%%%%%%%%%%%%%%%%%%%%%%%%%%%%%%%%%%%%%%%%%%%%%%%%%%%%%%%%%%%%%%%%%%%%%%%%%%%%%%%%%%%%%%%%%%%%
% This function is used to obtain the reference flux.
% INPUTS
% GSMMs         : The name of GSMMs used

% OUTPUT
% lb and ub     : The reference flux that have been predicted previously using FVA 
%%%%%%%%%%%%%%%%%%%%%%%%%%%%%%%%%%%%%%%%%%%%%%%%%%%%%%%%%%%%%%%%%%%%%%%%%%%%%%%%%%%%%%%%%%%%%%%%%%%%%%%%%%%%%%%%%%%%%%%%%%%%%%%%%%%

switch GSMMs
    case {1,3}
        load('referenceFluxIAF1260.mat');lbFVA = lb;ubFVA=ub;
    case {2}
        load('referenceFluxYeast76.mat');lbFVA = lb;ubFVA=ub;
end
