# Supplementary material for: RBI: a novel algorithm for regulatory-metabolic network model in designing the optimal mutant strain
Source: PeerJ Comput Sci. 2025 May 27;11:e2880. doi: 10.7717/peerj-cs.2880 (PMC12199197; doi:10.7717/peerj-cs.2880)
Supplement: Supplemental Information 19 — This algorithm integrates the gene regulatory networks (GRNs) and metabolic networks to design the optimal mutant strains by utilizing the COnstraint-Based Reconstruction and Analysis (COBRA) toolbox to predict the production rate of the desired metabolites. The optimization solver is instead done by tools such as the free software ’glpk’ or commercial tools ’gurobi’ and ’cplex’, which are all made available as a common programmer interface via the optlang package. Open the file ’Main_RBI_Algorithm.m’ and run this code to simulate the RBI algorithm in the dataset used. [file peerj-cs-11-2880-s019.zip › Initialization.m]

function [Information,algorithm,GSMMs,parameterRBI] = Initialization()

%% Input algorithm used
algorithm = input(['The algorithm chosen' ...
    '\n (1) The RBI algorithm type 1; ' ...
    '\n (2) The RBI algorithm type 2; ' ...
    '\n (3) The RBI algorithm type 3; ' ...
    '\n \n Please, choice a number: ']);
clc
NameAlgorithm = {'RBI-T1','RBI-T2','RBI-T3'};
Information.Algorithm = string(NameAlgorithm(algorithm));

%% Determine the metabolite that will be predicted
GSMMs = input(['Choose the microbial model used:' ...
    '\n (1) iAF1260 for predicting the growth rate ' ...   
    '\n (2) Yeast7.6 for predicting butanediol, ethanol, and succinate production' ...  
    '\n (3) iAF1260 for predicting Indole' ...  
    '\n \n Please, choice a number: ']);
clc

%% Tuning the RBI parameters
switch algorithm
    case 1
        switch GSMMs
            case {1,3}
                parameterRBI = [0.062;0.940]; %E. coli
            case 2
                parameterRBI = [0.500;7.683]; %S. cerevisiae
        end
    case 2
        switch GSMMs
            case {1,3}
                parameterRBI = [0.500;0.116;9.884]; %E. coli
            case 2
                parameterRBI = [0.389;0.258;1.092]; %S. cerevisiae
        end
    case 3
        switch GSMMs
            case {1,3}
                parameterRBI = [0.500;0.010;7.641]; %E. coli
            case 2
                parameterRBI = [0.372;0.384;8.222]; %S. cerevisiae
        end
end

Information.RBI_Parameters = num2str(reshape(parameterRBI', 1, []));
NameMetabolites = {'Biomass','Butanedial_etanol_succinate','Indole'};
NameGSMMs = {'iAF1260','Yeast7','iAF1260'};
Information.Strain = string(NameGSMMs(GSMMs));
Information.Metabolite = string(NameMetabolites(GSMMs));
end
