# Supplementary material for: RBI: a novel algorithm for regulatory-metabolic network model in designing the optimal mutant strain
Source: PeerJ Comput Sci. 2025 May 27;11:e2880. doi: 10.7717/peerj-cs.2880 (PMC12199197; doi:10.7717/peerj-cs.2880)
Supplement: Supplemental Information 19 — This algorithm integrates the gene regulatory networks (GRNs) and metabolic networks to design the optimal mutant strains by utilizing the COnstraint-Based Reconstruction and Analysis (COBRA) toolbox to predict the production rate of the desired metabolites. The optimization solver is instead done by tools such as the free software ’glpk’ or commercial tools ’gurobi’ and ’cplex’, which are all made available as a common programmer interface via the optlang package. Open the file ’Main_RBI_Algorithm.m’ and run this code to simulate the RBI algorithm in the dataset used. [file peerj-cs-11-2880-s019.zip › Main_RBI_Algorithm.m]

% %% %% %% %% %% %% %% %% %% %% %% %% %% %% %% %% %% %% %% %% %% %% %% %% %% %
%       Reliability-based Integrating algorithm                              %
%       Created   = Ridho Ananda, Kauthar mohd Daud, and Suhaila Zainuddin   %
%       Dated     = 1 March 2024                                             %
% %% %% %% %% %% %% %% %% %% %% %% %% %% %% %% %% %% %% %% %% %% %% %% %% %% %

%{
Reliability-based Integrating (RBI) Algorithm

This algorithm integrates the gene regulatory networks (GRNs) and metabolic networks to design the optimal mutant strains by utilizing the COnstraint-Based 
Reconstruction and Analysis (COBRA) toolbox to predict the production rate of the desired metabolites. The optimization solver is instead done by tools 
such as the free software 'glpk' or commercial tools 'gurobi' and 'cplex', which are  all made available as a common programmer interface via the optlang package.
%}


%%%%%%%%%%%%%%%%%%%%%%%%%%%%%%%%%%%%%%%%%%%%%%%%%%%%%%%%%%%%%%%%%%%%%%%%%%%%%%%%%%%%%%%%%%%%%%%%%%%%%%%%%%%%%%%%%%%%%%%%%%%%%%%%%%%
% The details in the RBI algorithm code are as follows:
%% INPUTS
% Algorithm     : The type of the RBI algorithm used, where (1) RBI-T1, (2) RBI-T2, and (3) RBI-T3
% GSMMs         : Genome-scale metabolic model (GSMMs) of the microbial strain 

%% OUTPUT
% Information   : The principal information of the simulation conducted
% ParameterRBI  : The parameter used by the RBI algorithm
% Result        : The prediction result of the particular RBI algorithm
% T             : Structure table of the result obtained

%% Dataset required
% GED           : Dataset of the gene expression data
% GRNs          : Dataset of the gene regulatory networks
% model         : Dataset of the metabolic networks of the particular microbial strain in GSMMs form
%%%%%%%%%%%%%%%%%%%%%%%%%%%%%%%%%%%%%%%%%%%%%%%%%%%%%%%%%%%%%%%%%%%%%%%%%%%%%%%%%%%%%%%%%%%%%%%%%%%%%%%%%%%%%%%%%%%%%%%%%%%%%%%%%%%


%% Start
clear all; close all;
initCobraToolbox()
changeCobraSolver('gurobi', 'LP');

%% Inputing metabolic network used, determining the type of RBI, and tuning the parameter of RBI
addpath(genpath('1_dataset_used'))
[Information,algorithm,GSMMs,parameterRBI] = Initialization();
[GED, model, GRNs, metabolite, Information] = Import_Dataset(GSMMs,Information);

%% Determining TFs Knockout mutants
switch GSMMs
    case 1
        load('TFsKnockout_Ecoli_biomass.mat')
    case 2
        load('TFsKnockout_Scerevisiae_3Metabolite.mat')
    case 3
        load('TFsKnockout_Ecoli_Indole.mat')
end

%% Determining the pvalue of TFs and calculating the reliability value of metabolic genes
addpath(genpath('2_functions_for_the_reliability_value_of_the_metabolic_genes'))
GRNs = ReliabilityGRNs(GRNs,model,GED,algorithm,parameterRBI);

%% Calculating the reliability value of metabolic reactions
addpath(genpath('3_functions_for_the_reliability_value_of_the_metabolic_reactions'))
[GED,NameGene] = ReduceGED(GRNs,GED);
GPR = ReliabilityMetabolicReaction(model,GRNs,NameGene);

%% Determine the reference of the metabolic reactions
%listReaction obtained from flux variability analyis (FVA) algorithm
addpath(genpath('4_The_reference_of_the_metabolic_reactions_based_on_FVA'))
listReaction = listReactionEffectKO(model); 
[lb,ub] = referenceBounds(GSMMs);
model = uptakeRate(model,metabolite,GSMMs);

for i = 1:length(perturbation)
    %% Update bounds of the metabolic reactions
    GRNs2 = GRNs;
    GPR2 = GPR;
    model2 = model;
    for j = 1:length(perturbation(i).TF_KO)
        if ~isempty(find(strcmpi(GRNs2.TFsName,perturbation(i).TF_KO(j))))
            GRNs2.pValueTFs(find(strcmpi(GRNs2.TFsName,perturbation(i).TF_KO(j)))) = 0;
        elseif ~isempty(find(strcmpi(GPR2.NameGene,perturbation(i).TF_KO(j))))
            GPR2.pValueGene(find(strcmpi(GPR2.NameGene,perturbation(i).TF_KO(j)))) = 0;
        end
    end
    GRNs2 = rValue(GRNs2);
    for i2 = 1:length(GRNs2.gene_regulated)
        if ~isempty(find(strcmpi(GPR2.ModelGenes,GRNs2.gene_regulated(i2))))
            if GPR2.pValueGene(find(strcmpi(GPR2.ModelGenes,GRNs2.gene_regulated(i2)))) > GRNs2.rValue(i2)
                GPR2.pValueGene(find(strcmpi(GPR2.ModelGenes,GRNs2.gene_regulated(i2)))) = GRNs2.rValue(i2);
            end
        end
    end
    GPR2 = rValue_MR(model2,GPR2);
    if algorithm == 1
        position = find(GPR2.pValueReaction<parameterRBI(1)); %pValueReaction = the reliability value of the metabolic flux
    else
        position = find(GPR2.pValueReaction<parameterRBI(2));
    end

    for i2 = 1:length(position)
        if ~isempty(find(strcmpi(listReaction,model2.rxns(position(i2)))))
            model2.ub(position(i2)) = ub(find(strcmpi(listReaction,model2.rxns(position(i2)))))*GPR2.pValueReaction(position(i2))+parameterRBI(size(parameterRBI,1));
            model2.lb(position(i2)) = lb(find(strcmpi(listReaction,model2.rxns(position(i2)))))*GPR2.pValueReaction(position(i2))-parameterRBI(size(parameterRBI,1));
        end
    end

    %% Determining the optimal reaction flux using the FBA algorithm
    switch GSMMs
        case 1
            if strcmpi(perturbation(i).Cond,'AER')
                model2 = changeRxnBounds(model2, metabolite.substrate,[-8.5 -14.6],'b');
            else
                model2 = changeRxnBounds(model2, metabolite.substrate,[-20.8 0],'b');
            end
            FBAsolution = optimizeCbModel(model2,'max');
            perturbation(i).prediction = FBAsolution.f;
        case 2
            model2 = changeRxnBounds(model2, metabolite.substrate,[-20 0],'b');
            if mod(i,2) == 1
                FBAsolution = optimizeCbModel(model2,'max');
                if isnan(FBAsolution.f)
                    lbObj = NaN;
                    ubObj = NaN;
                else
                    modelFixGR = model2;
                    switch i
                        case{1,5,9}
                            [lbObj, ubObj] = fluxVariability(modelFixGR,99,'max',perturbation(i).MetabolicReaction);
                        case{3,7,11}
                            [lbObj, ubObj] = fluxVariability(modelFixGR,50,'max',perturbation(i).MetabolicReaction);
                    end
                end
                perturbation(i).Boundary = 'lb';
                perturbation(i+1).Boundary = 'ub';
                perturbation(i).prediction = lbObj;
                perturbation(i+1).prediction = ubObj;
            end
        case 3
            model2 = changeRxnBounds(model2, metabolite.substrate,[-8.5 -14.6],'b');
            FBAsolution = optimizeCbModel(model2);
            new_gr = 0.99*FBAsolution.f;
            modelFixGR = model2;
            modelFixGR = changeRxnBounds(model2,model2.rxns(find(model2.c==1)),new_gr,'l');
            modelFixGR = changeObjective(modelFixGR,metabolite.production);
            Prodrate = optimizeCbModel(modelFixGR,'max');
            perturbation(i).prediction = Prodrate.f;
    end
end

metabolite.objective = metabolite.Information;
metabolite = rmfield(metabolite,'Information');

%% the prediction results
Result = perturbation;
Information
T = struct2table(perturbation, 'AsArray', true)

if GSMMs == 2
    clear lbObj ubObj modelFixGR
elseif GSMMs == 3
    clear modelFixGR new_gr Prodrate
end
clear algorithm GSMMs GED FBAsolution GPR2 GPR GRNs GRNs2 i i2 j lb listReaction metabolite model model2 NameGene perturbation position ub
%% finish
