# Supplementary material for: RBI: a novel algorithm for regulatory-metabolic network model in designing the optimal mutant strain
Source: PeerJ Comput Sci. 2025 May 27;11:e2880. doi: 10.7717/peerj-cs.2880 (PMC12199197; doi:10.7717/peerj-cs.2880)
Supplement: Supplemental Information 19 — This algorithm integrates the gene regulatory networks (GRNs) and metabolic networks to design the optimal mutant strains by utilizing the COnstraint-Based Reconstruction and Analysis (COBRA) toolbox to predict the production rate of the desired metabolites. The optimization solver is instead done by tools such as the free software ’glpk’ or commercial tools ’gurobi’ and ’cplex’, which are all made available as a common programmer interface via the optlang package. Open the file ’Main_RBI_Algorithm.m’ and run this code to simulate the RBI algorithm in the dataset used. [file peerj-cs-11-2880-s019.zip › README.md]

% %% %% %% %% %% %% %% %% %% %% %% %% %% %% %% %% %% %% %% %% %% %% %% %% %% %
%       Reliability-based Integrating algorithm                              %
%       Created   = Ridho Ananda, Kauthar mohd Daud, and Suhaila Zainuddin   %
%       Dated     = 1 March 2024                                             %
% %% %% %% %% %% %% %% %% %% %% %% %% %% %% %% %% %% %% %% %% %% %% %% %% %% %

%{

Reliability-based Integrating (RBI) Algorithm

This algorithm integrates the gene regulatory networks (GRNs) and metabolic networks 
to design the optimal mutant strains by utilizing the COnstraint-Based 
Reconstruction and Analysis (COBRA) toolbox to predict the production rate of the 
desired metabolites. The optimization solver is instead done by tools 
such as the free software 'glpk' or commercial tools 'gurobi' and 'cplex', which are 
all made available as a common programmer interface via the optlang package.

%}


%%%%%%%%%%%%%%%%%%%%%%%%%%%%%%%%%%%%%%%%%%%%%%%%%%%%%%%%%%%%%%%%%%%%%%%%%%%%%%%%%%%%%%%%%%%%%%%%%%%%%%%%%%%%%%%%%%%%%%%%%%%%%%%%%%%
% The details in the RBI algorithm code are as follows:
%% INPUTS
% Algorithm     : The type of the RBI algorithm used, where (1) RBI-T1, (2) RBI-T2, and (3) RBI-T3
% GSMMs         : Genome-scale metabolic model (GSMMs) of the microbial strain 

%% OUTPUT
% Information   : The principal information of the simulation conducted
% ParameterRBI  : The parameter used by the RBI algorithm
% Result        : The prediction result of the particular RBI algorithm
% T             : Structure table of the result obtained

%% Dataset required
% GED           : Dataset of the gene expression data
% GRNs          : Dataset of the gene regulatory networks
% model         : Dataset of the metabolic networks of the particular microbial strain in GSMMs form
%%%%%%%%%%%%%%%%%%%%%%%%%%%%%%%%%%%%%%%%%%%%%%%%%%%%%%%%%%%%%%%%%%%%%%%%%%%%%%%%%%%%%%%%%%%%%%%%%%%%%%%%%%%%%%%%%%%%%%%%%%%%%%%%%%%

To start this algorithm, open the file 'Main_RBI_Algorithm.m' and then run.

Supplementary guidelines
The code provided use the data utilized in the paper.  In the meantime, if other dataset will be utilized, please consider the following provisions:

1. Employing other metabolic network model
 Please submit the model in the '1_dataset_used' folder, for instance, GSMMs XXX.mat.  In the function '[GED, model, GRNs, metabolite, Information] = Import_Dataset(GSMMs, Information)', include the command load('GSMMs XXX.mat'). When, the model of GSMMs in SBML, please convert to matlab file.

 2. Utilizing other Gene Regulatory Networks
Prepare the GRNs for submission in the format of a struct within a Matlab file.  The structure includes data fields: gene_regulated, name, and rules, which provide information on the gene ID regulated within the GRNs, the gene name regulated within the GRNs, and the associated rules in the GRNs, where all are in string form.  Suppose that the name of GRNs file for submission is 'GRNsXXX.mat'.  In the function '[GED, model, GRNs, metabolite, Information] = Import_Dataset(GSMMs, Information)', include the command load('GRNsXXX.mat').  The rules of GRNs are presented in Boolean equations.

 3. Utilizing other gene expression data (GED)
Compile a dataset of gene expression data structured within a MATLAB file.  The structure includes files labeled gene_expression_data, idGenes, and nameGenes, which provide information on the gene expression dataset, the gene IDs, and the gene names, respectively.

 4. To alter the objective function or predict additional metabolites, adjust the variable 'metabolite.production' within the function '[GED, model, GRNs, metabolite, Information] = Import_Dataset(GSMMs, Information)' which reflects the metabolite intended for in silico prediction.

 5. To modify the knockout transcription factors (TFs), either compile a list file of the knockout TFs or generate randomly based on the information provided in the knockout TFs within the code.  To implement own TFs knockout information, modifications can be made to the code for calculating the reliability gene value within the function 'GRNs = ReliabilityGRNs(GRNs,model,GED,algorithm,parameterRBI)'.
